# Supplementary material for: Adhesion to the Brain Endothelium Selects Breast Cancer Cells with Brain Metastasis Potential
Source: Int J Mol Sci. 2023 Apr 11;24(8):7087. doi: 10.3390/ijms24087087 (PMC10138870; doi:10.3390/ijms24087087)
Supplement: Supplementary file 1 [file ijms-24-07087-s001.zip]

Archive with 1 entries (1 files):
- ijms-2334452-supplementary.pdf
